# Supplementary material for: Prediction Models for Prognosis of Cervical Cancer: Systematic Review and Critical Appraisal
Source: Front Public Health. 2021 May 7;9:654454. doi: 10.3389/fpubh.2021.654454 (PMC8137851; doi:10.3389/fpubh.2021.654454)
Supplement: Supplementary file 6 [file Data_Sheet_2.XLSX]

## Sheet: PROBAST
Model Number	Title	Author(year)	Development/Validation	Participant	Predictor	Outcome	Analysis	Overall
1	Prognostic Significance of Pretreatment Variables in Patients with Invasive Cervical Cancer	Te Velde, E.R.(1987)	Development	Low	High	High	High	High
2	A scoring system for predicting recurrence of cervical cancer	Ng, H. T.(1992)	Development	High	High	High	High	High
3	Preoperative prognostic variables and the impact of postoperative adjuvant therapy on the outcomes of Stage IB or II cervical carcinoma patients with or without pelvic lymph node metastases: an analysis of 891 cases	Lai, C. H. (1999)	Development	High	High	High	High	High
4	An individual prediction of the future (disease-free) survival of patients with a history of early-stage cervical cancer, multistate model	Pieterse, Q. D. (2008)	Development	Low	High	High	High	High
5	Postoperative nomogram predicting risk of recurrence after radical hysterectomy for early-stage cervical cancer	Kim, M. K. (2010)	Development	Low	High	High	High	High
5	Postoperative nomogram predicting risk of recurrence after radical hysterectomy for early-stage cervical cancer	Kim, M. K. (2010)	Validation	low	high	high	high	high
5	Validation of Nomograms for Survival and Metastases after Hysterectomy and Adjuvant Therapy in Uterine Cervical Cancer with Risk Factors	Yoon, W. S.(2017)	Validation	low	high	Unclear	high	high
6	Prognostic nomogram for overall survival in stage IIB-IVA cervical cancer patients treated with concurrent chemoradiotherapy	Tseng, J. Y. (2010)	Development	High	High	Low	High	High
6	Prognostic models for locally advanced cervical cancer: External validation of the published models	Lora, D.(2017)	Validation	high	high	high	high	high
7	Prognostic model for survival in patients with early stage cervical cancer	Biewenga, P. (2011)	Development	Low	High	Low	High	High
8	Nomogram prediction of overall survival after curative irradiation for uterine cervical cancer	Seo, Y. (2011)	Development	Low	High	Low	High	High
9	Risk Assessment Tool for Distant Recurrence After Platinum-Based Concurrent Chemoradiation in Patients With Locally Advanced Cervical Cancer: A Korean Gynecologic Oncology Group Study	Kang, S. (2012)	Development	Low	High	High	High	High
9	Risk Assessment Tool for Distant Recurrence After Platinum-Based Concurrent Chemoradiation in Patients With Locally Advanced Cervical Cancer: A Korean Gynecologic Oncology Group Study	Kang, S. (2012)	Validation	low	high	high	high	high
9	Prognostic models for locally advanced cervical cancer: External validation of the published models	Lora, D.(2017)	Validation	high	high	high	high	high
10	FDG-PET-based prognostic nomograms for locally advanced cervical cancer	Kidd, E. A. (2012)	Development	Low	High	High	High	High
10	Prognostic models for locally advanced cervical cancer: External validation of the published models	Lora, D.(2017)	Validation	high	high	high	high	high
11	FDG-PET-based prognostic nomograms for locally advanced cervical cancer	Kidd, E. A. (2012)	Development	Low	High	low	High	High
11	Prognostic models for locally advanced cervical cancer: External validation of the published models	Lora, D.(2017)	Validation	high	high	high	high	high
12	FDG-PET-based prognostic nomograms for locally advanced cervical cancer	Kidd, E. A. (2012)	Development	Low	High	low	High	High
12	Prognostic models for locally advanced cervical cancer: External validation of the published models	Lora, D.(2017)	Validation	high	high	high	high	high
13	Nomogram prediction for overall survival of patients diagnosed with cervical cancer	Polterauer, S. (2012)	Development	Low	High	Low	High	High
14	Risk assessment model for overall survival in patients with locally advanced cervical cancer treated with definitive concurrent chemoradiotherapy	Shim, S. (2012)	Development	High	High	Low	High	High
14	Prognostic models for locally advanced cervical cancer: External validation of the published models	Lora, D.(2017)	Validation	high	high	high	high	high
15	Prognostic model in patients with early-stage squamous cell carcinoma of the uterine cervix: a combination of invasive margin pathological characteristics and lymphovascular space invasion	Khunamornpong, S. (2013)	Development	Low	High	High	High	High
16	Application of gene expression programming and neural networks to predict adverse events of radical hysterectomy in cervical cancer patients	Kusy, M. (2013)	Development	Low	High	Low	High	High
17	Individualized Prediction of Overall Survival AfterPostoperative Radiation Therapy in Patients With Early-Stage Cervical Cancer: A Korean Radiation Oncology Group Study	Lee, H. J. (2013)	Development	High	High	Low	High	High
17	Validation of Nomograms for Survival and Metastases after Hysterectomy and Adjuvant Therapy in Uterine Cervical Cancer with Risk Factors	Yoon, W. S.(2017)	Validation	low	high	high	high	high
18	A nomogram predicting the risks of distant metastasis following postoperative radiotherapy for uterine cervical carcinoma: a Korean radiation oncology group study (KROG 12-08)	Je, H. U. (2014)	Development	Low	High	High	High	High
18	A nomogram predicting the risks of distant metastasis following postoperative radiotherapy for uterine cervical carcinoma: a Korean radiation oncology group study (KROG 12-08)	Je, H. U. (2014)	Validation	low	high	high	high	high
18	Validation of Nomograms for Survival and Metastases after Hysterectomy and Adjuvant Therapy in Uterine Cervical Cancer with Risk Factors	Yoon, W. S.(2017)	Validation	low	high	high	high	high
19	Prediction of local recurrence in cervical cancer by a Cox model comprised of lymph node status, lymph-vascular space invasion, and intratumoral Th17 cell-infiltration	Yu, Q.（2014）	Development	Low	High	High	High	High
20	Chemotherapy-induced neutropenia during adjuvant treatment for cervical cancer patients: development and validation of a prediction model	Huang, K.(2015)	Development	High	High	Unclear	High	High
20	Chemotherapy-induced neutropenia during adjuvant treatment for cervical cancer patients: development and validation of a prediction model	Huang, K.(2015)	Validation	high	high	Unclear	high	high
21	Nomograms Predicting Progression-Free Survival, Overall Survival, and Pelvic Recurrence in Locally Advanced Cervical Cancer Developed From an Analysis of Identifiable Prognostic Factors in Patients From NRG Oncology/Gynecologic Oncology Group Randomized Trials of Chemoradiotherapy	Rose, P. G.(2015)	Development	High	High	High	High	High
21	Prognostic models for locally advanced cervical cancer: External validation of the published models	Lora, D.(2017)	Validation	high	high	high	high	high
22	Nomograms Predicting Progression-Free Survival, Overall Survival, and Pelvic Recurrence in Locally Advanced Cervical Cancer Developed From an Analysis of Identifiable Prognostic Factors in Patients From NRG Oncology/Gynecologic Oncology Group Randomized Trials of Chemoradiotherapy	Rose, P. G.(2015)	Development	High	High	low	High	High
22	Prognostic models for locally advanced cervical cancer: External validation of the published models	Lora, D.(2017)	Validation	high	high	high	high	high
23	Nomograms Predicting Progression-Free Survival, Overall Survival, and Pelvic Recurrence in Locally Advanced Cervical Cancer Developed From an Analysis of Identifiable Prognostic Factors in Patients From NRG Oncology/Gynecologic Oncology Group Randomized Trials of Chemoradiotherapy	Rose, P. G.(2015)	Development	High	High	High	High	High
24	Complementary Prognostic Value of Pelvic Magnetic Resonance Imaging and Whole-Body Fluorodeoxyglucose Positron Emission Tomography/Computed Tomography in the Pretreatment Assessment of Patients With Cervical Cancer	Sala, E.(2015)	Development	Low	High	High	High	High
25	Establishing a Nomogram for Stage IA-IIB Cervical Cancer Patients after Complete Resection	Zhou, H. (2015)	Development	Low	Low	Low	High	High
26	Upregulation of long noncoding RNA SPRY4-IT1 correlates with tumor progression and poor prognosis in cervical cancer	Cao, Y.(2016)	Development	Low	Low	Unclear	High	High
27	Prognostic risk model development and prospective validation among patients with cervical cancer stage IB2 to IIB submitted to neoadjuvant chemotherapy	Huang, K.(2016)	Development	High	High	High	High	High
27	Prognostic risk model development and prospective validation among patients with cervical cancer stage IB2 to IIB submitted to neoadjuvant chemotherapy	Huang, K.(2016)	Validation	high	high	high	high	high
28	Development and validation of a surgical-pathologic staging and scoring system for cervical cancer	Li, S. (2016)	Development	High	High	low	High	High
28	Development and validation of a surgical-pathologic staging and scoring system for cervical cancer	Li, S. (2016)	Validation	high	high	low	high	high
29	Development and validation of a surgical-pathologic staging and scoring system for cervical cancer	Li, S. (2016)	Development	High	High	High	High	High
29	Development and validation of a surgical-pathologic staging and scoring system for cervical cancer	Li, S. (2016)	Validation	high	high	high	high	high
30	A postoperative scoring system for distant recurrence in node-positive cervical cancer patients after radical hysterectomy and pelvic lymph node dissection with para-aortic lymph node sampling or dissection	Lee, Y. J.（2017）	Development	Low	High	High	High	High
31	Prediction of 5-year overall survival in cervical cancer patients treated with radical hysterectomy using computational intelligence methods	Obrzut, B.（2017）	Development	Low	High	Low	High	High
32	Validation of Nomograms for Survival and Metastases after Hysterectomy and Adjuvant Therapy in Uterine Cervical Cancer with Risk Factors	Yoon, W. S.(2017)	Development	Low	High	Unclear	High	High
33	Validation of Nomograms for Survival and Metastases after Hysterectomy and Adjuvant Therapy in Uterine Cervical Cancer with Risk Factors	Yoon, W. S.(2017)	Development	Low	High	High	High	High
34	Validation of Nomograms for Survival and Metastases after Hysterectomy and Adjuvant Therapy in Uterine Cervical Cancer with Risk Factors	Yoon, W. S.(2017)	Development	Low	High	High	High	High
35	Nomogram predicting overall survival in operable cervical cancer patients	Zheng, R. E. (2017)	Development	High	High	Low	High	High
36	Risk prediction model for disease-free survival in women with early-stage cervical cancers following postoperative (Chemo)radiotherapy	Je, H. U. (2018)	Development	Low	High	High	High	High
37	Survival nomograms after curative neoadjuvant chemotherapy and radical surgery for stage IB2-IIIB cervical cancer	Marchetti, C. (2018)	Development	Low	High	low	High	High
38	Survival nomograms after curative neoadjuvant chemotherapy and radical surgery for stage IB2-IIIB cervical cancer	Marchetti, C. (2018)	Development	Low	High	High	High	High
39	A Prognostic Nomogram for Cervical Cancer after Surgery from SEER Database	Wang, C. (2018)	Development	Low	High	Low	High	High
39	A Prognostic Nomogram for Cervical Cancer after Surgery from SEER Database	Wang, C. (2018)	Validation	low	high	low	high	high
40	Multiparametric PET/MR (PET and MR-IVIM) for the evaluation of early treatment response and prediction of tumor recurrence in patients with locally advanced cervical cancer	Gao, S. (2019)	Development	High	High	High	High	High
41	Postoperative nomogram for the prediction of disease-free survival in lymph node-negative stage I–IIA cervical cancer patients treated with radical hysterectomy	Gülseren, V （2019）	Development	Low	High	High	High	High
42	Enhancing prognosis prediction using pre-treatment nodal SUVmax and HPV status in cervical squamous cell carcinoma	Hong, C. M. (2019)	Development	Low	High	High	High	High
43	Prognostic Value of Preoperative Systemic Immune-Inflammation Index in Patients with Cervical Cancer	Huang, H. (2019)	Development	High	High	Low	High	High
44	Survival outcome prediction in cervical cancer: Cox models vs deep-learning model	Matsuo, K. (2019)	Development	Low	High	Low	High	High
45	Survival outcome prediction in cervical cancer: Cox models vs deep-learning model	Matsuo, K. (2019)	Development	Low	High	Low	High	High
46	Prediction of 10-year Overall Survival in Patients with Operable Cervical Cancer using a Probabilistic Neural Network	Obrzut, B. (2019)	Development	Low	High	Low	High	High
47	Prognostic Model for Survival and Recurrence in Patients with Early-Stage Cervical Cancer: A Korean Gynecologic Oncology Group Study (KGOG 1028)	Paik, E. S. (2019)	Development	Low	High	High	High	High
47	Prognostic Model for Survival and Recurrence in Patients with Early-Stage Cervical Cancer: A Korean Gynecologic Oncology Group Study (KGOG 1028)	Paik, E. S. (2019)	Validation	low	high	high	high	high
48	Prognostic Model for Survival and Recurrence in Patients with Early-Stage Cervical Cancer: A Korean Gynecologic Oncology Group Study (KGOG 1028)	Paik, E. S. (2019)	Development	Low	High	low	High	High
48	Prognostic Model for Survival and Recurrence in Patients with Early-Stage Cervical Cancer: A Korean Gynecologic Oncology Group Study (KGOG 1028)	Paik, E. S. (2019)	Validation	low	high	low	high	high
49	Prognostic Model for Survival and Recurrence in Patients with Early-Stage Cervical Cancer: A Korean Gynecologic Oncology Group Study (KGOG 1028)	Paik, E. S. (2019)	Development	Low	High	High	High	High
49	Prognostic Model for Survival and Recurrence in Patients with Early-Stage Cervical Cancer: A Korean Gynecologic Oncology Group Study (KGOG 1028)	Paik, E. S. (2019)	Validation	low	high	high	high	high
50	Prognostic Model for Survival and Recurrence in Patients with Early-Stage Cervical Cancer: A Korean Gynecologic Oncology Group Study (KGOG 1028)	Paik, E. S. (2019)	Development	Low	High	High	High	High
50	Prognostic Model for Survival and Recurrence in Patients with Early-Stage Cervical Cancer: A Korean Gynecologic Oncology Group Study (KGOG 1028)	Paik, E. S. (2019)	Validation	low	high	high	high	high
51	Nomograms predicting survival and patterns of failure in patients with cervical cancer treated with concurrent chemoradiotherapy: A special focus on lymph nodes metastases	Wang, W. (2019)	Development	Low	High	low	High	High
52	Nomograms predicting survival and patterns of failure in patients with cervical cancer treated with concurrent chemoradiotherapy: A special focus on lymph nodes metastases	Wang, W. (2019)	Development	Low	High	High	High	High
53	Nomograms predicting survival and patterns of failure in patients with cervical cancer treated with concurrent chemoradiotherapy: A special focus on lymph nodes metastases	Wang, W. (2019)	Development	Low	High	High	High	High
54	Nomograms predicting survival and patterns of failure in patients with cervical cancer treated with concurrent chemoradiotherapy: A special focus on lymph nodes metastases	Wang, W. (2019)	Development	Low	High	High	High	High
55	Nomograms for predicting the survival rate for cervical cancer patients who undergo radiation therapy: a SEER analysis	Yang, J. (2019)	Development	Low	High	Unclear	High	High
56	Nomograms for predicting the survival rate for cervical cancer patients who undergo radiation therapy: a SEER analysis	Yang, J. (2019)	Development	Low	High	Unclear	High	High
57	Nomograms based on HPV load for predicting survival in cervical squamous cell carcinoma: An observational study with a long-term follow-up	Zuo, J. (2019)	Development	Low	Low	High	High	High
58	Nomograms based on HPV load for predicting survival in cervical squamous cell carcinoma: An observational study with a long-term follow-up	Zuo, J. (2019)	Development	Low	Low	High	High	High
59	Score for the Overall Survival Probability of Patients With First-Diagnosed Distantly Metastatic Cervical Cancer: A Novel Nomogram-Based Risk Assessment System	Zhang, S.(2019)	Development	Low	High	Low	High	High
60	An Innovative Immune Score-Based Prognostic Nomogram for Patients with Cervical Cancer	Qi, X. (2020)	Development	High	Low	Low	High	High
61	Calculating the overall survival probability in patients with cervical cancer: a nomogram and decision curve analysis-based study	Xie, G. (2020)	Development	Low	High	Low	High	High
62	Prognostic Nomograms Predicting Survival in Patients With Locally Advanced Cervical Squamous Cell Carcinoma: The First Nomogram Compared With Revised FIGO 2018 Staging System	Yang, X. (2020)	Development	Low	High	Low	High	High
63	Prognostic Nomograms Predicting Survival in Patients With Locally Advanced Cervical Squamous Cell Carcinoma: The First Nomogram Compared With Revised FIGO 2019 Staging System	Yang, X. (2020)	Development	Low	High	High	High	High
64	Characteristics and Treatments of Patients Aged 65 Years or Over with Cervical Cancer	Xie, S. (2020)	Development	Low	High	High	High	High
65	Prognostic Factors and Local Treatment Modalities of Small-Cell Carcinoma of the Cervix: An Analysis According to the International Federation of Gynecology and Obstetrics Stage	Huang, R. (2020)	Development	Low	High	Low	High	High
66	Prognostic Factors and Local Treatment Modalities of Small-Cell Carcinoma of the Cervix: An Analysis According to the International Federation of Gynecology and Obstetrics Stage	Huang, R. (2020)	Development	Low	High	Low	High	High
67	A prognostic nomogram integrating novel biomarkers identified by machine learning for cervical squamous cell carcinoma	Li, Y. (2020)	Development	Low	Low	Unclear	High	High
67	A prognostic nomogram integrating novel biomarkers identified by machine learning for cervical squamous cell carcinoma	Li, Y. (2020)	validation	Low	Low	Unclear	High	High
68	Prognosis-Predicting Model Based on [(18)F]fluorodeoxyglucose PET Metabolic Parameters in Locally Advanced Cervical Cancer Patients Treated with Concurrent Chemoradiotherapy: Multi-Center Retrospective Study	Lee, W. K. (2020)	Development	Low	High	Unclear	High	High
69	Prognosis-Predicting Model Based on [(19)F]fluorodeoxyglucose PET Metabolic Parameters in Locally Advanced Cervical Cancer Patients Treated with Concurrent Chemoradiotherapy: Multi-Center Retrospective Study	Lee, W. K. (2020)	Development	Low	High	Low	High	High
70	Moving beyond the Cox proportional hazards model in survival data analysis: a cervical cancer study	Li, L. (2020)	Development	Low	High	Low	High	High
71	A prognostic model guides surgical resection in cervical squamous cell carcinoma	Liang, B. (2020)	Development	Low	High	Low	High	High
72	Development and validation of a SEER-based prognostic nomogram for cervical cancer patients below the age of 45 years	Liu, Q. (2020)	Development	Low	High	Low	High	High
73	Development and validation of a SEER-based prognostic nomogram for cervical cancer patients below the age of 46 years	Liu, Q. (2020)	Development	Low	High	Low	High	High
74	18 f-fdg pet/ct habitat radiomics predicts outcome of patients with cervical cancer treated with chemoradiotherapy	Mu, W. (2020)	Development	Low	Low	Unclear	High	High
74	18 f-fdg pet/ct habitat radiomics predicts outcome of patients with cervical cancer treated with chemoradiotherapy	Mu, W. (2020)	validation	Low	Low	Unclear	High	High
75	18 f-fdg pet/ct habitat radiomics predicts outcome of patients with cervical cancer treated with chemoradiotherapy	Mu, W. (2020)	Development	Low	Low	Low	High	High
75	18 f-fdg pet/ct habitat radiomics predicts outcome of patients with cervical cancer treated with chemoradiotherapy	Mu, W. (2020)	validation	Low	Low	Low	High	High
76	A Novel Prognostic Marker Systemic Inflammation Response Index (SIRI) for Operable Cervical Cancer Patients	Chao, B. (2020)	Development	Low	Low	Low	High	High
76	A Novel Prognostic Marker Systemic Inflammation Response Index (SIRI) for Operable Cervical Cancer Patients	Chao, B. (2020)	validation	Low	Low	Low	High	High
77	Dynamic prediction and prognostic analysis of patients with cervical cancer: a landmarking analysis approach	Yang, Z. (2020)	Development	Low	High	Low	High	High
